# Supplementary material for: From Anatase TiO2 Nano-Cuboids to Nano-Bipyramids: Influence of Particle Shape on the TiO2 Photocatalytic Degradation of Emerging Contaminants in Contrasted Water Matrices
Source: Molecules. 2025 Jan 20;30(2):424. doi: 10.3390/molecules30020424 (PMC11767330; doi:10.3390/molecules30020424)
Supplement: Supplementary file 1 [file molecules-30-00424-s001.zip]

Archive with 1 entries (1 files):
- molecules-3361803-supplementary.pdf
